# Supplementary material for: The importance of sponges and mangroves in supporting fish communities on degraded coral reefs in Caribbean Panama
Source: PeerJ. 2018 Mar 29;6:e4455. doi: 10.7717/peerj.4455 (PMC5878927; doi:10.7717/peerj.4455)
Supplement: Supplemental Information 2 [file peerj-06-4455-s002.xlsx]

## Sheet: Sheet1
Average of Total Abundance		Column Labels											FishBase	FishBase	FishBase	FishBase			Substrate complexity									Substrate									Resilience (Pop doubling time)									TROPHIC LEVEL
Row Labels		Almirante Reef	Casa Blanca Reef	Coral Cay Reef	Cristobal - Long Point Reef	Hospital Point Reef	Popa Reef	Punta Caracol Reef	Salt Creek Reef	Stri Point Reef, Permanent Transect (Cages)	(blank)	Grand Total	Trophic Level	Trophic level SE	Vulnerability	Resilience (Pop doubling time)	Substrate type	Substrate complexity	Almirante Reef	Casa Blanca Reef	Coral Cay Reef	Cristobal - Long Point Reef	Hospital Point Reef	Popa Reef	Punta Caracol Reef	Salt Creek Reef	Stri Point Reef, Permanent Transect (Cages)	Almirante Reef	Casa Blanca Reef	Coral Cay Reef	Cristobal - Long Point Reef	Hospital Point Reef	Popa Reef	Punta Caracol Reef	Salt Creek Reef	Stri Point Reef, Permanent Transect (Cages)	Almirante Reef	Casa Blanca Reef	Coral Cay Reef	Cristobal - Long Point Reef	Hospital Point Reef	Popa Reef	Punta Caracol Reef	Salt Creek Reef	Stri Point Reef, Permanent Transect (Cages)	Almirante Reef	Casa Blanca Reef	Coral Cay Reef	Cristobal - Long Point Reef
Abudefduf saxatilis		1.75	4	1	3.66667	0	0	2.33333	0	2.2		2.41176	3.4	0.5	32	medium	Hard bottom	Medium	Medium	Medium	Medium	Medium			Medium		Medium	Hard bottom	Hard bottom								medium	medium	medium	medium			medium		medium	3.4	3.4	3.4	3.4
Acanthurus bahianus		2	2	1	1.66667	0	1.5	3.8	0	0		2.3125	2	0	32	high	Hard bottom	Low	Low	Low	Low	Low		Low	Low			Hard bottom	Hard bottom								high	high	high	high		high	high			2	2	2	2
Acanthurus chirurgus		25	0	0	0	0	1	1	0	0		9	2	0	37	medium	Hard bottom	Low	Low					Low	Low			Hard bottom									medium					medium	medium			2
Acanthurus coeruleus		1	1	2	0	0	2	2	0	1		1.57143	2	0	59	medium	Hard bottom	Low	Low	Low	Low			Low	Low		Low	Hard bottom	Hard bottom								medium	medium	medium			medium	medium		medium	2	2	2
Anisotremus virginicus		0	0	1	2	1	0	1	1	0		1.2	3.4	0.5	38	medium	Hard bottom	Medium			Medium	Medium	Medium		Medium	Medium													medium	medium	medium		medium	medium				3.4	3.4
Apogon townsendi		0	0	0	0	2	0	1	0	1		1.33333	3.4	0.5	10	high	Hard bottom	Medium					Medium		Medium		Medium														high		high		high
Aulostomus maculatus		0	0	0	0	0	1	0	0	0		1	4.3	0.8	50	medium	Hard bottom	Low						Low																		medium
Bodianus rufus		0	0	0	0	0	0	1	0	0		1	3.4	0.5	41	medium	Hard bottom	Low							Low																		medium
Canthigaster rostrata		0	1	4.33333	1.25	1.66667	22.8	2.33333	14.5	1.6		6.84848	3	0.4	15	high	Hard bottom	Low		Low	Low	Low	Low	Low	Low	Low	Low		Hard bottom									high	high	high	high	high	high	high	high		3	3	3
Carangoides ruber		14	0	0	1	0	3	11	1	1.33333		4.8	4.4	0.8	56	medium	Hard bottom	Low	Low			Low		Low	Low	Low	Low	Hard bottom									medium			medium		medium	medium	medium	medium	4.4			4.4
Cephalopholis cruentata		2	2	1	1.25	0	1	2	1	1.25		1.5	4.2	0.7	33	medium	Hard bottom	Medium	Medium	Medium	Medium	Medium		Medium	Medium	Medium	Medium	Hard bottom	Hard bottom								medium	medium	medium	medium		medium	medium	medium	medium	4.2	4.2	4.2	4.2
Chaetodipterus faber		0	0	0	0	0	0	0	0	1.5		1.5	4.5	0	37	medium	Hard bottom	Medium									Medium																		medium
Chaetodon capistratus		3.8	7	3.4	8.42857	1.66667	2	5	3	3.83333		4.725	3	0.4	10	high	Hard bottom	Medium	Medium	Medium	Medium	Medium	Medium	Medium	Medium	Medium	Medium	Hard bottom	Hard bottom								high	high	high	high	high	high	high	high	high	3	3	3	3
Chaetodon ocellatus		0	0	0	0	0	1	1.5	2	1		1.375	3.2	0.5	15	high	Hard bottom	High						High	High	High	High															high	high	high	high
Chaetodon striatus		0	2	1	0	0	0	1	0	0		1.33333	3.2	0.4	12	high	Hard bottom	Medium		Medium	Medium				Medium				Hard bottom									high	high				high				3.2	3.2
Chromis multilineata		0	1	0	0	0	0	0	0	0		1	3	0.1	30	medium	Hard bottom	Medium		Medium									Hard bottom									medium									3
Coryphopterus glaucofraenum		6.66667	3.8	0	1	0	0	2	0	1		3.53846	2.7	0.3	20	high	Soft sediment	Low	Low	Low		Low			Low		Low	Soft sediment	Soft sediment								high	high		high			high		high	2.7	2.7		2.7
Coryphopterus personatus		314.5	750	0	1084.29	0	0	499.333	0	3290.5		1312.03	2.7	0.3	10	high	Soft sediment	Low	Low	Low		Low			Low		Low	Soft sediment	Soft sediment								high	high		high			high		high	2.7	2.7		2.7
Diodon hystrix		0	0	0	0	0	0	1	0	0		1	3.4	0.5	48	low	Hard bottom	Medium							Medium																		low
Echeneis neucratoides		0	0	0	0	0	0	1	0	0		1	3.3	0.5	45	high	Hard bottom	Low							Low																		high
Elacatinus xanthiprora		1.5	0	0	0	0	0	0	0	1		1.2	3.4	0.4	10	high	Hard bottom	Medium	Medium								Medium	Hard bottom									high								high	3.4
Equetus punctatus		0	0	0	0	0	0	2.5	0	0		2.5	3.5	0.6	23	high	Hard bottom	High							High																		high
Ginglymostoma cirratum		0	0	0	1	0	0	0	0	0		1	3.8	0.5	69	low	Soft sediment	Medium				Medium																		low									3.8
Gymnothorax funebris		0	0	0	0	0	0	0	0	1		1	4	0.71	74	very low	Hard bottom	High									High																		very low
Haemulon carbonarium		1	1	0	0	0	0	0	0	0		1	3.3	0.5	35	medium	Hard bottom	Medium	Medium	Medium								Hard bottom	Hard bottom								medium	medium								3.3	3.3
Haemulon flavolineatum		2.25	26	4	14.875	2.75	2.33333	0	0	13.5714		9.48485	3.3	0.4	32	medium	Hard bottom	Medium	Medium	Medium	Medium	Medium	Medium	Medium			Medium	Hard bottom	Hard bottom								medium	medium	medium	medium	medium	medium			medium	3.3	3.3	3.3	3.3
Haemulon macrostomum		15	0	0	0	0	0	0	0	0		15	3.3	0.34	37	medium	Hard bottom	Medium	Medium									Hard bottom									medium									3.3
Haemulon plumierii		1.5	1	1	5	0	0	3	0	14		6.69231	3.8	0	62	medium	Hard bottom	Medium	Medium	Medium	Medium	Medium			Medium		Medium	Hard bottom	Hard bottom								medium	medium	medium	medium			medium		medium	3.8	3.8	3.8	3.8
Haemulon sciurus		0	0	3	1.4	1	0	13	0	5		4	3.4	0.5	35	medium	Hard bottom	Medium			Medium	Medium	Medium		Medium		Medium												medium	medium	medium		medium		medium			3.4	3.4
Halichoeres bivittatus		17.6667	11.5	1	4.5	2	4.4	5	2.66667	5		6.74419	3.3	0.5	37	medium	Hard bottom	Low	Low	Low	Low	Low	Low	Low	Low	Low	Low	Hard bottom	Hard bottom								medium	medium	medium	medium	medium	medium	medium	medium	medium	3.3	3.3	3.3	3.3
Holacanthus ciliaris		1	1	1	1	0	0	1	0	2		1.14286	3	0	44	medium	Hard bottom	Medium	Medium	Medium	Medium	Medium			Medium		Medium	Hard bottom	Hard bottom								medium	medium	medium	medium			medium		medium	3	3	3	3
Holocentrus rufus		0	0	0	0	0	0	0	0	1		1	3.5	0.6	19	high	Hard bottom	Medium									Medium																		high
Hypoplectrus nigricans		1	1.5	0	2.16667	1	1	0	0	5.25		2.82609	4	0.66	22	high	Hard bottom	Medium	Medium	Medium		Medium	Medium	Medium			Medium	Hard bottom	Hard bottom								high	high		high	high	high			high	4	4		4
Hypoplectrus puella		5.83333	4.75	1.5	2.375	2	2.2	3.5	2	8.625		4.15217	3.7	0.6	22	high	Hard bottom	Medium	Medium	Medium	Medium	Medium	Medium	Medium	Medium	Medium	Medium	Hard bottom	Hard bottom								high	high	high	high	high	high	high	high	high	3.7	3.7	3.7	3.7
Hypoplectrus unicolor		0	0	0	0	0	0	0	0	1.33333		1.33333	4	0.65	18	high	Hard bottom	Medium									Medium																		high
Lucayablennius zingaro		0	1	0	0	0	0	0	0	0		1	3.5	0.5	10	high	Hard bottom	Medium		Medium									Hard bottom									high									3.5
Lutjanus apodus		0	0	0	2	0	0	0	0	0		2	4.2	0.7	35	medium	Hard bottom	Low				Low																		medium									4.2
Lutjanus griseus		0	0	1	3	0	0	0	0	0		2	4.3	0.8	40	medium	Hard bottom	Low			Low	Low																	medium	medium								4.3	4.3
Lutjanus jocu		0	1	0	0	0	0	1	0	0		1	4.3	0.8	66	low	Hard bottom	Low		Low					Low				Hard bottom									low					low				4.3
Lutjanus synagris		0	0	0	1	0	0	0	0	0		1	3.8	0.6	38	medium	Hard bottom	Low				Low																		medium									3.8
Malacoctenus triangulatus		2	0	0	0	0	0	1	0	0		1.5	3.5	0.5	10	high	Hard bottom	Medium	Medium						Medium			Hard bottom									high						high			3.5
Microspathodon chrysurus		0	0	2	1	2	2.5	0	3	0		2.18182	2.1	0.2	31	medium	Hard bottom	Medium			Medium	Medium	Medium	Medium		Medium													medium	medium	medium	medium		medium				2.1	2.1
Ocyurus chrysurus		0	0	0	0	0	0	1	0	1		1	4	0.7	65	low	Hard bottom	Low							Low		Low																low		low
Odontoscion dentex		0	0	0	1.5	0	0	0	0	0		1.5	3.5	0.5	25	high	Hard bottom	High				High																		high									3.5
Platybelone araglus		0	0	0	0	0	1	1	0	0		1	4.5	0.8	39	medium	Hard bottom	low						low	low																	medium	medium
Pomacanthus arcuatus		0	0	1	1	0	0	2	0	1		1.25	2.9	0.2	51	low	Hard bottom	Medium			Medium	Medium			Medium		Medium												low	low			low		low			2.9	2.9
Pseudupeneus maculatus		0	0	0	1	0	0	1	0	2		1.25	3.5	0.5	35	high	Soft sediment	Low				Low			Low		Low													high			high		high				3.5
Pterois volitans		0	0	0	1	0	0	0	0	0		1	4.5	0.8	57	high	Hard bottom	Medium				Medium																		high									4.5
Scarus iseri		83.3333	35	10.4	13.375	3.8	9.33333	32.8333	4.5	47.2222		29.717	2	0	27	high	Hard bottom	Medium	Medium	Medium	Medium	Medium	Medium	Medium	Medium	Medium	Medium	Hard bottom	Hard bottom								high	high	high	high	high	high	high	high	high	2	2	2	2
Scomberomorus regalis		2	0	0	9.5	0	0	0	0	5		6.5	4.5	0.8	62	medium	Hard bottom	Low	Low			Low					Low	Hard bottom									medium			medium					medium	4.5			4.5
Serranus tigrinus		2	1.5	3.33333	11.75	3	1	1	0	3.33333		3.95652	3.7	0.6	37	medium	Hard bottom	Medium	Medium	Medium	Medium	Medium	Medium	Medium	Medium		Medium	Hard bottom	Hard bottom								medium	medium	medium	medium	medium	medium	medium		medium	3.7	3.7	3.7	3.7
Serranus tortugarum		3.66667	28.1667	0	0	0	1	0	0	11		17.4545	3.1	0.2	12	high	Hard bottom	Medium	Medium	Medium				Medium			Medium	Hard bottom	Hard bottom								high	high				high			high	3.1	3.1
Sparisoma aurofrenatum		1	1	1.5	0	0	6	1.33333	0	0		1.875	2	0.1	37	medium	Hard bottom	Medium	Medium	Medium	Medium			Medium	Medium			Hard bottom	Hard bottom								medium	medium	medium			medium	medium			2	2	2
Sparisoma viride		1.5	4	2.83333	0	2	2.8	1.85714	1	2		2.33333	2	0	31	medium	Hard bottom	Medium	Medium	Medium	Medium		Medium	Medium	Medium	Medium	Medium	Hard bottom	Hard bottom								medium	medium	medium		medium	medium	medium	medium	medium	2	2	2
Stegastes adustus		0	4	3	0	6.5	22.5	2.75	21.75	56.5		14.7037	2.5	0.3	26	high	Hard bottom	Medium		Medium	Medium		Medium	Medium	Medium	Medium	Medium		Hard bottom									high	high		high	high	high	high	high		2.5	2.5
Stegastes diencaeus		8	0	0	0	0	0	0	0	0		8	2	0	24	high	Hard bottom	Medium	Medium									Hard bottom									high									2
Stegastes partitus		2.5	12	3	4.5	0	4.2	4.33333	3.5	4.16667		4.59375	2	0	21	high	Hard bottom	Medium	Medium	Medium	Medium	Medium		Medium	Medium	Medium	Medium	Hard bottom	Hard bottom								high	high	high	high		high	high	high	high	2	2	2	2
Stegastes planifrons		28	13.8333	15.1667	5.375	62	26.8333	16.1667	16.5	47.25		26.0536	2.6	0.3	24	high	Hard bottom	Medium	Medium	Medium	Medium	Medium	Medium	Medium	Medium	Medium	Medium	Hard bottom	Hard bottom								high	high	high	high	high	high	high	high	high	2.6	2.6	2.6	2.6
Stegastes variabilis		0	2	0	0	0	0	0	0	0		2	2.5	0.3	24	high	Hard bottom	Medium		Medium									Hard bottom									high									2.5
Synodus intermedius		0	1	0	0	0	0	1	0	1		1	4.2	0.7	26	high	Hard bottom	Low		Low					Low		Low		Hard bottom									high					high		high		4.2
Thalassoma bifasciatum		0	3	11	0	1.25	5	2.4	2	1		3.61111	3.3	0.4	20	high	Hard bottom	Low		Low	Low		Low	Low	Low	Low	Low		Hard bottom									high	high		high	high	high	high	high		3.3	3.3
(blank)
Grand Total		36.7051	61.9176	4.36486	78.0192	9.72	8.42254	34.5049	8.09375	214.767		67.7204				medium	Hard bottom	high				1		1	2	1	2	26	28	25	26	16	24	35	15	32	15	12	14	15	7	12	15	6	13	3.03214	3.04333	2.964	3.35667
															AVG	high	Soft sediment	medium	20	21	19	18	13	14	20	10	22	2	2	0	4	0	0	3	0	3	13	17	10	13	9	12	19	9	19
																low		low	8	9	6	11	3	9	16	4	11											1	1	2			4		2	3.03214	3.04333	2.964	3.35667
																very low																													1
																																					28	30	25	30	16	24	38	15	35
[truncated: 23 more columns]
